# Supplementary material for: The attentional boost effect in individuals prone to depression: a Remember/Know analysis based on emotional valence and material type
Source: Front Psychiatry. 2025 Sep 15;16:1661870. doi: 10.3389/fpsyt.2025.1661870 (PMC12477695; doi:10.3389/fpsyt.2025.1661870)
Supplement: Supplementary file 1 [file DataSheet1.zip]

Archive with 16 entries (15 files):
- 实验数据/
- 实验数据/0324沁铃实验AC  -总.spv
- 实验数据/0324沁铃实验AC d.spv
- 实验数据/0324沁铃实验AC-K(回想)-d.spv
- 实验数据/0324沁铃实验AC-K(回想)-总.spv
- 实验数据/0324沁铃实验AC-R(回想)-d.spv
- 实验数据/0324沁铃实验AC-R(回想)-总.spv
- 实验数据/0324沁铃实验RT 总.spv
- 实验数据/1 沁铃实验AC_AC.sav
- 实验数据/2 沁铃实验RT 总.sav
- 实验数据/3 沁铃实验R(回想) 总.sav
- 实验数据/4 沁铃实验K(熟悉) 总.sav
- 实验数据/5 沁铃实验健康目标探测 AC_AC_汇总.sav
- 实验数据/6 沁铃实验健康目标探测 RT_汇总.sav
- 实验数据/目标探测分析结果_AC_四因素混合实验设计方差分析.spv
- 实验数据/目标探测分析结果_RT_四因素混合实验设计方差分析.spv
