# Supplementary material for: The attentional boost effect in individuals prone to depression: a Remember/Know analysis based on emotional valence and material type
Source: Front Psychiatry. 2025 Sep 15;16:1661870. doi: 10.3389/fpsyt.2025.1661870 (PMC12477695; doi:10.3389/fpsyt.2025.1661870)
Supplement: Supplementary file 2 [file Table1.xlsx]

## Sheet: sheet 1
ID	Name	material type	Valence	Arousal	Accuracy	Accuracy for R	Accuracy for K
502	panda1	picture	7.3913	5.28261	0.8	0.75	0.25
146	cat1	picture	7.78261	5.34783	0.316667	0.526316	0.473684
159	cat4	picture	7.78261	5.36957	0.6	0.722222	0.277778
176	cat and rabbit	picture	7.76087	5.32609	0.877551	0.837209	0.162791
178	star	picture	7.56522	6.71739	0.65	0.769231	0.230769
532	dog1	picture	7.32609	5.93478	0.833333	0.857143	0.142857
199	dog2	picture	7.63043	5.6087	0.8	0.770833	0.229167
539	cheers1	picture	7.47826	6.06522	0.875	0.885714	0.114286
205	flower 1	picture	7.41304	4.78261	0.3	0.5	0.5
542	kiss2	picture	7.43478	6.36957	0.921053	0.828571	0.171429
160	flower2	picture	7.1087	5.23913	0.583333	0.485714	0.514286
548	mountain1	picture	7.30435	5.67391	0.85	0.794118	0.205882
210	three girls	picture	7.26087	5.17391	0.633333	0.684211	0.315789
559	panda2	picture	7.15217	5.86957	0.833333	0.742857	0.257143
218	plage2	picture	7.1087	4.80435	0.416667	0.64	0.36
561	water lily 1	picture	7.34783	4.17391	0.731707	0.733333	0.266667
229	cake	picture	7.26087	5.41304	0.35	0.571429	0.428571
569	apple	picture	7.78261	5.93478	0.875	0.857143	0.142857
233	little girl 2	picture	7.19565	5.26087	0.733333	0.590909	0.409091
573	girl 6	picture	7.28261	4.93478	0.692308	0.666667	0.333333
243	brandish flag	picture	7.71739	6.73913	0.533333	0.5625	0.4375
577	Guilin1	picture	7.47826	5.23913	0.857143	0.777778	0.222222
246	cat 5	picture	7.52174	5.3913	0.516667	0.580645	0.419355
580	building 2	picture	7.19565	5.08696	0.638298	0.7	0.3
270	apple1	picture	7.32609	5.6087	0.583333	0.6	0.4
584	food	picture	7.3913	6.13043	0.444444	0.833333	0.166667
271	newly-married2	picture	7.1087	5.80435	0.616667	0.648649	0.351351
587	two cats	picture	7.65217	5.69565	0.953488	0.878049	0.121951
280	woman	picture	7.26087	6.06522	0.55	0.636364	0.363636
596	race3	picture	7.15217	6.56522	0.833333	0.942857	0.0571429
152	win	picture	7.43478	6.93478	0.7	0.785714	0.214286
610	two girls4	picture	7.08696	5.58696	0.65625	0.904762	0.0952381
283	cat7	picture	7.71739	5.69565	0.533333	0.59375	0.40625
615	baby11	picture	7.17391	5.54348	0.933333	0.678571	0.321429
597	mom and baby	picture	7.45652	5.54348	0.75	0.6	0.4
616	girl21	picture	7.30435	5.63043	0.918367	0.733333	0.266667
471	cats2	picture	7.78261	6.02174	0.883333	0.735849	0.264151
627	cat8	picture	7.76087	6.06522	0.833333	0.966667	0.0333333
492	mom and baby	picture	7.1087	6.54348	0.533333	0.78125	0.21875
629	cook	picture	7.1087	5.78261	0.809524	0.882353	0.117647
192	flower6	picture	5.15217	5.69565	0.783333	0.957447	0.0425532
619	the aged	picture	5.6087	4.6087	0.970588	0.69697	0.30303
631	spider3	picture	4.91304	5.04348	0.564103	1	0
234	ship	picture	4.84783	5.23913	0.683333	0.560976	0.439024
51	man2	picture	5.52174	4.82609	0.65	0.717949	0.282051
124	plait the basket	picture	5.71739	4.26087	0.744186	0.84375	0.15625
324	colour ball	picture	5.67391	4.52174	0.75	0.777778	0.222222
298	crab	picture	5.15217	5.78261	0.55	0.787879	0.212121
47	big dog	picture	5.67391	5.13043	0.45	0.703704	0.296296
498	food5	picture	5.67391	4.63043	0.487805	0.8	0.2
677	warship	picture	5.13043	5.21739	0.769231	0.633333	0.366667
327	rush	picture	5	4.1087	0.583333	0.657143	0.342857
846	girl 1	picture	5.76087	4.45652	0.433333	0.461538	0.538462
777	insect5	picture	4.47826	4.5	0.621622	0.782609	0.217391
31	tree1	picture	5.73913	4.36957	0.383333	0.434783	0.565217
672	fruit1	picture	5.54348	4.19565	0.8	0.805556	0.194444
724	teary girl2	picture	5.3913	4.47826	0.833333	0.64	0.36
235	boxing	picture	4.58696	6.91304	0.970588	0.909091	0.0909091
143	elephant	picture	5.58696	5.67391	0.783333	0.893617	0.106383
732	site	picture	4.78261	4.47826	0.790698	0.823529	0.176471
382	cave2	picture	5.26087	4	0.516667	0.580645	0.419355
257	butterfly1	picture	5.1087	4.36957	0.5	0.4	0.6
277	smile	picture	5.6087	4.6087	0.97561	0.975	0.025
601	hippo	picture	5.1087	5.71739	0.533333	0.6875	0.3125
401	baby cry	picture	4.91304	4.21739	0.783333	0.659574	0.340426
330	insect3	picture	4.84783	4.26087	0.837838	0.83871	0.16129
476	flower5	picture	5.52174	4.5	0.675676	0.8	0.2
439	boy6	picture	5	4.13043	0.716667	0.860465	0.139535
709	park	picture	5.06522	4.13043	0.630435	0.586207	0.413793
722	great wall2	picture	5.15217	4.69565	0.716667	0.767442	0.232558
746	cate 4	picture	5.63043	5.21739	0.774194	0.875	0.125
416	cemetery1	picture	5.65217	4.3913	0.8	0.604167	0.395833
503	work1	picture	4.5	4.73913	0.45	0.703704	0.296296
337	city15	picture	5.47826	4.08696	0.825	0.757576	0.242424
310	scene	picture	5.65217	4.06522	0.75	0.777778	0.222222
521	chinese chess	picture	5.71739	4.82609	0.716667	0.860465	0.139535
538	box and needle	picture	5.73913	4.43478	0.516667	0.806452	0.193548
305	wolf	picture	4.93478	6.06522	0.897436	0.828571	0.171429
696	Chinese cultural relic14	picture	4.93478	4.86957	0.975	0.923077	0.0769231
603	plant2	picture	5	5.15217	0.85	0.745098	0.254902
121	snake2	picture	2.28261	5.6087	0.866667	0.846154	0.153846
4	1salvage	picture	2.23913	4.80435	0.666667	0.7	0.3
7	a broken car	picture	2.19565	5.34783	0.35	0.619048	0.380952
126	garbage 4	picture	2.26087	4.36957	0.754717	0.65	0.35
12	catch fire	picture	2.1087	6.47826	0.65	0.564103	0.435897
129	churchyard	picture	2.43478	5.41304	0.73913	0.823529	0.176471
13	old furniture 3	picture	2.30435	4.21739	0.333333	0.65	0.35
138	bloodsucker2	picture	2.26087	6.5	0.978723	0.956522	0.0434783
15	oppressive winter	picture	2.30435	5.82609	0.4	0.666667	0.333333
432	litter	picture	2.23913	4.04348	0.707317	0.724138	0.275862
16	poor boy	picture	2.06522	6.15217	0.633333	0.657895	0.342105
448	burning train	picture	1.8913	6.30435	0.76087	0.714286	0.285714
18	rescue1	picture	2.06522	5.36957	0.866667	0.673077	0.326923
457	rescue 2	picture	2.28261	5.56522	0.926829	0.789474	0.210526
20	traffic accident1	picture	1.5	6.58696	0.7	0.595238	0.404762
478	snake8	picture	2.41304	5.5	0.782609	0.583333	0.416667
22	abandoned head	picture	1.52174	6.95652	0.616667	0.864865	0.135135
486	snake15	picture	2.41304	5.6087	0.692308	0.555556	0.444444
28	corpse2	picture	1.28261	6.6087	0.5	0.633333	0.366667
487	fire4	picture	2.28261	4.93478	0.847826	0.794872	0.205128
32	rescue3	picture	2.23913	6.21739	0.35	0.380952	0.619048
640	seizing	picture	2.41304	5.84783	0.641026	0.84	0.16
39	snake12	picture	2.23913	6.52174	0.883333	0.90566	0.0943396
650	destroy	picture	2.28261	6.67391	0.543478	0.88	0.12
52	accident3	picture	2.36957	6.93478	0.566667	0.852941	0.147059
701	room1	picture	2.26087	4.34783	0.774194	0.875	0.125
57	accident6	picture	2.17391	6.73913	0.716667	0.697674	0.302326
752	soldier2	picture	2.28261	5.8913	0.833333	0.8	0.2
58	soldier4	picture	1.97826	6.17391	0.75	0.688889	0.311111
756	soldier5	picture	2	5.82609	0.612245	0.766667	0.233333
69	blood	picture	1.78261	6.73913	0.783333	0.787234	0.212766
762	poor	picture	1.84783	5.3913	0.704545	0.83871	0.16129
72	accident9	picture	1.97826	6.06522	0.733333	0.522727	0.477273
780	fire6	picture	2.32609	6.6087	0.558824	0.736842	0.263158
77	destroy4	picture	2.26087	4.86957	0.55	0.606061	0.393939
781	fire7	picture	2.26087	6.84783	0.810811	0.7	0.3
84	surgery	picture	2.36957	5.80435	0.616667	0.756757	0.243243
813	farmer3	picture	2.21739	4.91304	0.814815	0.954545	0.0454545
96	fire9	picture	2.17391	6.76087	0.466667	0.714286	0.285714
814	corpse7	picture	1.34783	6.47826	0.69697	0.73913	0.26087
10	cat2	picture	7.56522	5.95652
11	cat3	picture	7.73913	5.52174
14	chicken	picture	7.6087	5.80435
29	island1	picture	7.63043	5.26087
37	ha	picture	7.1087	6.67391
40	snow1	picture	7.21739	6.23913
43	fere	picture	7.13043	6.71739
45	race1	picture	7.67391	6.3913
65	cate 1	picture	7.17391	5.3913
73	vegetable	picture	7.32609	5.43478
74	water lily 2	picture	7.34783	4.71739
78	orange	picture	7.67391	5.86957
88	handclasp	picture	7.3913	5.52174
94	girl 4	picture	7.23913	5.47826
97	girl 7	picture	7.17391	5.06522
98	girl 8	picture	7.13043	5.15217
101	girl 11	picture	7.23913	5.71739
102	girl and her mother	picture	7.6087	5.45652
114	two girls3	picture	7.1087	4.84783
117	autumn	picture	7.56522	5.32609
109	girl 14	picture	7.06522	5.95652
125	cate5	picture	7.52174	5.08696
135	cate6	picture	7.1087	5
139	coney	picture	7.26087	4.73913
430	mountain and river	picture	7.23913	5.63043
437	hug	picture	7.5	6.97826
453	mountain3	picture	7.1087	6.52174
461	river1	picture	7.23913	6.52174
488	cat6	picture	7.84783	6.36957
652	fruit	picture	7.15217	5.84783
656	baby3	picture	7.08696	4.78261
663	dogs	picture	7.36957	5.26087
675	cake1	picture	7.19565	5.95652
679	food1	picture	7.28261	5.84783
685	food3	picture	7.1087	5.5
718	cats	picture	7.34783	5.58696
758	baby13	picture	7.28261	5.26087
761	baby14	picture	7.28261	5.04348
819	food7	picture	7.17391	5.1087
822	babys	picture	7.15217	6.34783
173	leopard	picture	5.15217	5.63043
180	bug 8	picture	4.93478	4.41304
185	laughing	picture	5.36957	4.47826
187	frame	picture	5.1087	4.1087
188	greedy	picture	5.41304	5.65217
191	no title	picture	4.84783	4.23913
193	woman6	picture	5.41304	4.43478
194	girl 23	picture	4.5	4.5
196	graph2	picture	4.58696	4.80435
206	broken wall	picture	4.52174	4.21739
222	celebration	picture	5.08696	4.47826
232	tortoise	picture	5.3913	4.13043
238	river	picture	5.28261	4.3913
240	monk	picture	4.69565	5.30435
244	the earth	picture	4.47826	5.52174
248	spring	picture	5.45652	4.56522
254	butterfly2	picture	5.32609	5.04348
255	wave	picture	5.15217	6.02174
256	race4	picture	4.97826	5.41304
273	insect10	picture	5	4.54348
276	race5	picture	5.04348	6.43478
182	graph1	picture	5.06522	5
284	ShangHai	picture	5.71739	4.34783
445	promontory	picture	5.41304	4.19565
253	insect	picture	4.3913	4.86957
574	beach3	picture	5.47826	4.47826
499	Chinese cultural relic8	picture	5.28261	4.15217
163	city5	picture	5.45652	4.17391
533	scalewing	picture	5.6087	4.34783
536	mountain7	picture	5.17391	4.17391
541	roaring	picture	5.47826	6.6087
554	teary girl1	picture	5.36957	4.47826
555	cave1	picture	5.45652	4.8913
558	fish	picture	5.67391	4.26087
572	playing field2	picture	5.45652	4.13043
177	mountain10	picture	5.36957	4.32609
583	abacus	picture	5.65217	4.13043
170	locust	picture	4.80435	4.5
189	gloaming	picture	4.73913	4.5
181	sky1	picture	5.6087	6.8913
89	fire1	picture	2.15217	6.08696
19	fire2	picture	1.97826	5.5
258	jail2	picture	2.17391	6.1087
287	setting on fire	picture	2.34783	5.73913
635	salvage	picture	2.23913	5.58696
356	grief	picture	2.06522	5.3913
289	bloodsucker1	picture	1.95652	6.86957
306	broken house1	picture	2.17391	4.80435
291	mendicant boy	picture	1.84783	6.32609
773	old shoes	picture	2.08696	4.13043
495	broken head	picture	1.52174	6.52174
315	burns on breast	picture	1.71739	6.71739
91	injection	picture	2.36957	6.19565
517	remains1	picture	1.69565	6.1087
351	the dead	picture	1.91304	5.91304
713	damaged skin	picture	1.80435	6.56522
278	burning face	picture	1.80435	6.41304
220	cadaver	picture	1.43478	6.82609
454	remains2	picture	1.69565	6.36957
423	rubbish3	picture	2.17391	4.56522
410	bizarrerie nose	picture	2.26087	6.21739
451	transfusion1	picture	2.3913	4.95652
26	corpse	picture	1.80435	6.52174
482	fear1	picture	2.3913	4.84783
504	fire3	picture	2.3913	6.26087
514	accident8	picture	2.28261	4.54348
70	garbage1	picture	2.34783	4.78261
600	roup 1	picture	2.3913	5.1087
747	corpse4	picture	1.26087	6.8913
763	rescue4	picture	2.21739	5.95652
68	accident2	picture	2.19565	5.78261
417	two farmers	picture	2.1087	5.17391
576	fire5	picture	2.08696	5.91304
711	damage	picture	2.3913	5.56522
141	accident7	picture	2.26087	6.34783
342	plant oneself	picture	2.45652	5.47826
818	corpse5	picture	1.5	6.71739
211	wasteland1	picture	2.45652	5.13043
839	transfusion2	picture	2.45652	4.91304
842	sinking ship2	picture	2.47826	5.86957
	自信	word	7.42188	5.64687	0.433333	0.538462	0.461538
	美丽	word	7.39062	5.46719	0.483333	0.551724	0.448276
	财富	word	7.15	5.89375	0.836735	0.804878	0.195122
	机智	word	7.07656	5.59219	0.641509	0.529412	0.470588
	休假	word	6.99844	4.88203	0.5	0.666667	0.333333
	诚恳	word	6.98125	4.39844	0.735849	0.666667	0.333333
	秀丽	word	6.97344	4.6254	0.75	0.75	0.25
	吉利	word	6.97031	5.42031	0.566667	0.676471	0.323529
	廉洁	word	6.92812	4.7	0.75	0.833333	0.166667
	旺盛	word	6.91563	4.77031	0.729167	0.657143	0.342857
	芳香	word	6.91094	4.55312	0.516667	0.419355	0.580645
	庆祝	word	6.89219	5.6875	0.716667	0.581395	0.418605
	活泼	word	6.87344	4.81406	0.7	0.642857	0.357143
	海洋	word	6.86719	4.48594	0.76087	0.8	0.2
	欢呼	word	6.80938	5.73594	0.72549	0.513514	0.486486
	取胜	word	6.80469	5.85	0.423077	0.818182	0.181818
	神仙	word	6.78125	4.725	0.693878	0.911765	0.0882353
	真理	word	6.77656	4.85	0.366667	0.409091	0.590909
	宝石	word	6.74844	5.94844	0.784314	0.95	0.05
	哥哥	word	6.72656	4.46172	0.833333	0.911111	0.0888889
	卓越	word	6.71094	5.05938	0.65	0.512821	0.487179
	优势	word	6.7	5.24375	0.692308	0.75	0.25
	艳丽	word	6.67969	5.22031	0.65	0.717949	0.282051
	健美	word	6.63281	4.53437	0.666667	0.525	0.475
	高贵	word	6.61562	5.22969	0.653061	0.5625	0.4375
	痛快	word	6.57188	5.38906	0.62963	0.647059	0.352941
	宽阔	word	6.56875	4.45312	0.77551	0.552632	0.447368
	准时	word	6.55625	4.475	0.333333	0.4	0.6
	科学	word	6.54063	4.72187	0.520833	0.76	0.24
	晚会	word	6.53437	5.81719	0.583333	0.542857	0.457143
	饱满	word	6.53125	4.1375	0.55	0.393939	0.606061
	体贴	word	6.50547	4.50156	0.854167	0.756098	0.243902
	宴会	word	6.48281	5.3375	0.616667	0.594595	0.405405
	光辉	word	6.41875	5.29375	0.583333	0.542857	0.457143
	银行	word	6.40313	4.65625	0.65	0.615385	0.384615
	矫健	word	6.37969	4.30312	0.583333	0.428571	0.571429
	实话	word	6.37812	4.28281	0.52	0.615385	0.384615
	蓬勃	word	6.37812	5.26406	0.884615	0.673913	0.326087
	修养	word	6.36719	4.56719	0.633333	0.526316	0.473684
	周到	word	6.36562	4.12969	0.416667	0.52	0.48
	寿命	word	5.92812	5.3125	0.756098	0.741935	0.258065
	参观	word	5.92812	4.43438	0.5	0.233333	0.766667
	效益	word	5.86719	4.59844	0.534884	0.434783	0.565217
	协作	word	5.86719	4.47656	0.45	0.444444	0.555556
	权益	word	5.85313	5.075	0.65	0.487179	0.512821
	便宜	word	5.76875	5.15469	0.627907	0.740741	0.259259
	全球	word	5.74375	4.37812	0.4	0.625	0.375
	总统	word	5.6625	5.43594	0.75	0.822222	0.177778
	祖宗	word	5.65469	4.63438	0.6	0.555556	0.444444
	首领	word	5.65	5.20625	0.87234	0.658537	0.341463
	容纳	word	5.62031	4.03437	0.366667	0.454545	0.545455
	商量	word	5.53906	4.3125	0.483333	0.413793	0.586207
	征求	word	5.39531	4.775	0.625	0.5	0.5
	军官	word	5.37031	4.55469	0.923077	0.770833	0.229167
	热泪	word	5.28437	5.60781	0.533333	0.59375	0.40625
	遗产	word	5.2625	5.73906	0.9	0.777778	0.222222
	同情	word	5.21563	4.09375	0.681818	0.7	0.3
	纯粹	word	5.2125	4.04531	0.583333	0.428571	0.571429
	挖掘	word	5.13906	4.78437	0.5	0.533333	0.466667
	命运	word	5.11719	5.48281	0.770833	0.837838	0.162162
	呼吁	word	5.07344	4.93281	0.634146	0.730769	0.269231
	消防	word	5.0625	4.58906	0.666667	0.866667	0.133333
	忙碌	word	4.94531	4.47344	0.522727	0.434783	0.565217
	法规	word	4.93906	4.57031	0.733333	0.704545	0.295455
	搜寻	word	4.9375	5.06406	0.533333	0.5625	0.4375
	骄傲	word	4.9375	4.86406	0.383333	0.565217	0.434783
	害羞	word	4.92656	4.125	0.651163	0.642857	0.357143
	观望	word	4.91406	4.07812	0.590909	0.423077	0.576923
	解除	word	4.86562	4.65937	0.55102	0.444444	0.555556
	法官	word	4.79531	4.86094	0.926829	0.789474	0.210526
	杜绝	word	4.64687	4.82656	0.4	0.5	0.5
	闭幕	word	4.62188	4.32812	0.645833	0.612903	0.387097
	剧烈	word	4.50938	5.28437	0.6	0.472222	0.527778
	疑问	word	4.49531	5.20156	0.25	0.266667	0.733333
	脱离	word	4.4	4.47344	0.431818	0.368421	0.631579
	异常	word	4.38281	5.67188	0.468085	0.727273	0.272727
	遗留	word	4.32031	4.34531	0.7	0.547619	0.452381
	告辞	word	4.31406	4.12188	0.316667	0.421053	0.578947
	惊诧	word	4.23125	5.26875	0.568182	0.72	0.28
	审查	word	4.13438	4.71875	0.55	0.363636	0.636364
	曲折	word	3.69219	4.89687	0.369565	0.529412	0.470588
	抑制	word	3.68125	4.43594	0.613636	0.777778	0.222222
	案件	word	3.67344	5.58906	0.6	0.666667	0.333333
	忽视	word	3.65937	4.20312	0.433333	0.346154	0.653846
	损失	word	3.65313	4.91922	0.65	0.5	0.5
	掩饰	word	3.65	4.70937	0.566667	0.529412	0.470588
	可疑	word	3.625	5.3	0.609756	0.56	0.44
	沉痛	word	3.6125	5.54375	0.516667	0.516129	0.483871
	拖延	word	3.58125	4.34844	0.666667	0.46875	0.53125
	担忧	word	3.57812	5.04063	0.653061	0.5	0.5
	昏迷	word	3.54062	4.64062	0.625	0.52	0.48
	幽暗	word	3.53437	4.22656	0.690476	0.586207	0.413793
	废话	word	3.43281	4.41875	0.383333	0.478261	0.521739
	事故	word	3.41562	5.78594	0.416667	0.44	0.56
	废弃	word	3.40156	4.39687	0.566667	0.529412	0.470588
	凄楚	word	3.39531	5.15469	0.65	0.589744	0.410256
	闷热	word	3.37969	4.51875	0.710526	0.777778	0.222222
	难堪	word	3.36875	5.37812	0.55	0.636364	0.363636
	惊恐	word	3.35469	5.78437	0.761905	0.71875	0.28125
	逃走	word	3.35156	4.97344	0.5625	0.592593	0.407407
	排斥	word	3.26406	5.04531	0.483333	0.413793	0.586207
	忧虑	word	3.20156	4.51406	0.666667	0.525	0.475
	纠缠	word	3.1875	5.17812	0.45	0.407407	0.592593
	失意	word	3.18438	4.67656	0.433333	0.307692	0.692308
	疲倦	word	3.15469	4.03281	0.616667	0.540541	0.459459
	骚动	word	3.14219	5.91429	0.636364	0.642857	0.357143
	惆怅	word	3.13281	4.70937	0.78	0.717949	0.282051
	后退	word	3.07656	4.23281	0.3	0.611111	0.388889
	荒谬	word	3.05	5.03906	0.75	0.666667	0.333333
	荒唐	word	2.99688	5.36719	0.711111	0.59375	0.40625
	苦闷	word	2.96563	4.6125	0.616667	0.432432	0.567568
	难民	word	2.94531	5.39687	0.711111	0.8125	0.1875
	衰老	word	2.92813	4.64531	0.483333	0.62069	0.37931
	咒骂	word	2.91562	5.42969	0.716667	0.790698	0.209302
	虚荣	word	2.84219	5.21875	0.738095	0.677419	0.322581
	吵架	word	2.775	5.75	0.630435	0.655172	0.344828
	贩卖	word	2.75781	5.90781	0.766667	0.695652	0.304348
	自私	word	2.70625	4.72969	0.683333	0.487805	0.512195
	埋葬	word	2.6375	5.59219	0.723404	0.705882	0.294118
	悲剧	word	2.61719	5.60469	0.716667	0.55814	0.44186
	祝福	word	7.59219	5.16563
	表扬	word	7.35625	5.64844
	欢快	word	7.20781	5.47969
	渊博	word	7.14531	5.60313
	欢喜	word	7.11719	5.25156
	崇高	word	7.09687	5.69844
	愉快	word	7.07031	5.32656
	娱乐	word	7.03594	5.54219
	喜剧	word	7.00625	5.29531
	电脑	word	6.95937	5.4375
	年轻	word	6.94062	4.3375
	情侣	word	6.87656	5.92031
	好感	word	6.85156	5.25938
	喜爱	word	6.83594	5.29219
	俊秀	word	6.83125	4.68438
	坚强	word	6.79219	5.22969
	明星	word	6.76719	5.91875
	荣获	word	6.74062	5.99375
	联欢	word	6.725	5.58437
	童年	word	6.71875	4.23906
	光明	word	6.67812	5.00625
	校园	word	6.66406	4.53281
	旅行	word	6.65625	5.25625
	宏伟	word	6.64844	5.20937
	敬佩	word	6.64531	4.89531
	宽厚	word	6.64531	4.26562
	游览	word	6.62812	4.45937
	休息	word	6.61406	4.11562
	富丽	word	6.60625	4.59687
	草原	word	6.56719	4.15313
	热烈	word	6.55625	5.25
	宽敞	word	6.54844	4.10625
	清脆	word	6.53906	4.05938
	素质	word	6.5	4.6
	健壮	word	6.49844	4.15313
	宝座	word	6.45781	5.71719
	完成	word	6.45625	4.35156
	想念	word	6.45	5.10313
	姑娘	word	6.45	4.62656
	本领	word	6.41406	4.84219
	地位	word	5.89375	5.21406
	拜访	word	5.825	4.17188
	尝试	word	5.81875	4.725
	辩护	word	5.20469	5.225
	筹划	word	5.68125	4.41719
	严密	word	5.56094	4.47813
	经费	word	5.54688	4.68438
	现实	word	5.50312	4.28281
	迷恋	word	5.47187	5.10156
	锐利	word	5.47031	4.69844
	冲锋	word	5.40781	5.82969
	考察	word	5.40156	4.13125
	嘱咐	word	5.35313	4.5625
	情绪	word	5.28906	4.06719
	贵族	word	5.2875	4.84687
	坚硬	word	5.23594	4.38438
	消遣	word	5.21719	4.41563
	威严	word	5.2	5.17344
	法律	word	5.17656	4.81719
	掩护	word	5.15937	4.42344
	纪律	word	5.12344	4.24219
	性命	word	4.90781	5.93359
	廉价	word	4.86562	5.9375
	沉醉	word	4.86562	4.41719
	政府	word	4.84531	4.45625
	脸色	word	4.78281	4.42344
	夸张	word	4.7625	5.07188
	督促	word	4.75625	4.46719
	谈判	word	4.71719	5.19844
	降临	word	4.65937	4.41406
	呼喊	word	4.65781	5.07344
	差别	word	4.64062	4.27187
	灼热	word	4.57344	4.93281
	深沉	word	4.55	4.20781
	奔波	word	4.37188	5.22813
	追究	word	4.3125	5.23594
	应酬	word	4.25938	4.76406
	蔓延	word	4.22344	4.3375
	遗址	word	4.14531	4.57812
	掩盖	word	4.04844	4.25625
	挑剔	word	3.66406	5.07031
	妄想	word	3.64375	5.12422
	制约	word	3.54688	4.45781
	孤独	word	3.52656	4.63125
	焦急	word	3.51875	5.21563
	隔离	word	3.51562	5.12812
	慌忙	word	3.5	4.76406
	封锁	word	3.42813	5.325
	阴沉	word	3.34156	4.29688
	审讯	word	3.32656	5.25938
	深渊	word	3.30625	5.54844
	严禁	word	3.29844	5.44844
	恍惚	word	3.2875	4.11562
	野蛮	word	3.27188	5.55469
	拒绝	word	3.25937	5.47344
	尖刻	word	3.25312	5.49688
	伤痕	word	3.21094	5.05938
	损坏	word	3.20938	4.95469
	昏暗	word	3.17969	4.55
	疲惫	word	3.15469	4.13594
	错误	word	3.14844	4.52031
	投降	word	3.13594	5.92344
	自卑	word	3.12969	4.74688
	落后	word	3.12656	4.83281
	孤单	word	3.11094	4.14062
	传染	word	3.09687	5.98594
	创伤	word	3.09375	5.19844
	倒退	word	3.08281	4.275
	伪装	word	3.04375	5.40625
	惶恐	word	3.02656	5.82812
	细菌	word	3.02656	4.58906
	苦难	word	2.99219	4.79219
	残疾	word	2.97187	4.87031
	颓丧	word	2.9625	4.82812
	压迫	word	2.86563	5.53281
	可耻	word	2.8125	5.66563
	凄凉	word	2.78437	5.02344
	烦恼	word	2.73125	4.91719
	毁灭	word	2.70156	5.95937
	消极	word	2.68438	4.4625
